# Supplementary material for: Intestinal Pioneer Colonizers as Drivers of Ileal Microbial Composition and Diversity of Broiler Chickens
Source: Front Microbiol. 2020 Jan 9;10:2858. doi: 10.3389/fmicb.2019.02858 (PMC6962117; doi:10.3389/fmicb.2019.02858)
Supplement: Supplementary file 2 [file Table_1.xlsx]

## Sheet: Relative Abundance 
Table 1. Taxon composition in upper and lower ileum of broilers throughout 10 days of age
	Upper Ileum 3d				Upper Ileum 10d				Lower Ileum 3d				Lower Ileum 10d
Family-level	S	L	CF	C2	S	L	CF	C2	S	L	CF	C2	S	L	CF	C2
Enterococcaceae	0.489199	0.162271	0.207106	0.0617624	0.346962	0.149443	0.290759	0.46878	0.431901	0.229801	0.0548995	0.130953	0.268933	0.0487281	0.315907	0.332
Lactobacillaceae	0.393844	0.489309	0.503378	0.461609	0.504916	0.729027	0.583729	0.479478	0.387689	0.512497	0.746578	0.529582	0.685182	0.629999	0.617214	0.577
Streptococcaceae	0.00756666	0.0110252	0.0220707	0.0059736	0.00607093	0.0026817	0.00188832	0.00708442	0.00727172	0.0103096	0.0206054	0.013144	0.00532592	0.00224409	0.0015095	0.00292558
Clostridiaceae	0.000679151	0.000885434	0.000839846	0.00197771	0.0018369	0.00118378	0.00251756	0.00420771	0.00214282	0.0022565	0.000406168	0.00471786	0.00586715	0.266394	0.0560581	0.063
Lachnospiraceae	0.0482519	0.0476336	0.0164478	0.0177102	0.0550317	0.0770519	0.0593281	0.0270952	0.113952	0.09852	0.00751448	0.0267878	0.0220056	0.0361527	0.00558894	0.0179424
Peptostreptococcaceae	0.000353495	0.000406539	0.00042226	0.000567658	0.0531716	0.000287244	0	5.55074e-05	0.000705215	0.0113044	0.00230414	0.00577958	0.000124932	0.000447163	0.000110809	8.86776e-05
Ruminococcaceae	0.00222709	0.00168535	0.00191547	0.00135567	0.00973727	0.0187734	0.0367678	0.00317578	0.00810608	0.0114788	0.00434165	0.00283496	0.00180425	0.0111073	0.00264192	0.00319404
Erysipelotrichaceae	0.00551417	0.00418786	0.000232255	0.00170329	0.00521115	0.0056337	0.00371394	0.00154718	0.00910361	0.0177256	0.000404367	0.0017303	0.00207727	0.00173689	0.000144454	0.001
Enterobacteriaceae	0.00347553	0.0111425	0.161071	0.0972751	0.000176676	7.15634e-05	0.000102868	8.53303e-05	0.0127736	0.0730686	0.154891	0.110559	0.000208454	8.99459e-05	5.0058e-05	0.001
Halomonadaceae	0.0160743	0.0241237	0.012339	0.0170613	0.000151209	0.000549018	0.000119107	3.1391e-05	0.00736962	0.00568377	0.00041868	0.00896665	0.00239622	9.82145e-06	0	3.70971e-05
Genus-level
Bifidobacterium	0.000128403	0	1.40178e-05	7.36578e-05	0.000112115	1.14726e-05	4.00052e-05	0.000988064	0	0	0	0	4.47002e-05	8.91091e-06	0	0.000680539
Eggerthella	2.6821e-05	0	0	6.6385e-05	0.000164823	0.000430425	0.000285012	0.000128789	0	0	0	0	9.65852e-05	8.69329e-05	0	9.02122e-05
Enterococcus	0.489199	0.162271	0.207106	0.0617624	0.346962	0.149443	0.290759	0.46878	0.436315	0.236172	0.0560184	0.153991	0.268933	0.0487281	0.315907	0.331682
Lactobacillus	0.392866	0.48929	0.503378	0.461576	0.504874	0.728996	0.583721	0.479478	0.389412	0.523262	0.752056	0.604017	0.685121	0.629999	0.617214	0.576585
Pediococcus	0.000978233	1.85805e-05	0	3.31433e-05	0	0	0	0	0.000320651	0.00018285	4.12591e-05	0.000112444	6.12911e-05	0	0	0
Streptococcus	0.00756666	0.0110252	0.0220707	0.0059736	0.00607093	0.0026817	0.00181348	0.00708038	0.00737135	0.0105136	0.0206358	0.0138626	0.00528741	0.00224409	0.0015095	0.00347857
Candidatus Savagella	0	0.000523126	0.0007445	0.00148254	0.000265614	0.000830315	0.000525631	0.000109785	0.000116781	0.000247953	5.67465e-05	0.00798825	0.00385473	0.265674	0.0550763	0.0625579
Clostridium	3.14479e-05	0.000278386	0	0	0.00154778	0.000297129	0.00169972	0.001601	0.000215993	0.000662526	4.34306e-06	0	0.00174899	4.79275e-05	0.00046574	0.000226134
Blautia	0.00433644	0.0141826	0.0081286	0.00582045	0.00854748	0.0206517	0.0102655	0.00516239	0.00741739	0.017782	0.00432703	0.00792219	0.0054229	0.0167818	0.00150725	0.00421493
Butyrivibrio	0.000105337	0.000123537	0.000113273	0	0.00123854	0.00198816	0.0016186	0.000513031	0.000369371	7.12812e-05	4.1194e-05	4.00724e-05	0.000544162	0.00097758	0.000217143	0.000552367
Coprococcus	0.000626687	0.00085481	5.80487e-05	0.000738895	0.00763742	0.00770943	0.00501687	0.00164808	0.00337982	0.00123088	0	0.000977843	0.00196713	0.00181048	0.00041367	0.0014156
Dorea	0	4.41786e-05	0	0.000143835	0.00266469	0.00174354	0.0040733	0.000662776	0.000681757	0	4.02302e-05	0	0.00164457	0.00303012	0.000626076	0.000923175
Ruminococcus	0.036292	0.0147646	0.0046907	0.00929843	0.0268512	0.0307982	0.028766	0.0145466	0.0878288	0.0472129	0.00190579	0.0185643	0.00876605	0.00904497	0.00230479	0.00756468
Faecalibacterium	6.89504e-05	0.000217552	0	0.000215458	0.00578799	0.0121833	0.0313778	0.00200065	0.00194449	0.000289766	2.9149e-06	0.000665038	0.000925655	0.00801156	0.00209237	0.00182758
Oscillospira	0.00149809	0.000357708	0.00167378	7.10715e-05	0.000638614	0.000835375	0.000771463	0.00019146	0.00387228	0.00370145	0.00388295	0.000379027	0.000338239	0.00042445	0.000174562	0.000206266
Coprobacillus	0.00386059	0.00369461	0.000129107	0.00129596	0.00157961	0.00143517	0.00104707	0.00059674	0.00494695	0.0144076	0.000243111	0.00121636	0.00044429	0.000382636	2.2769e-05	0.000203289
cc_115	0	0	0	5.40599e-06	0.00271729	0.00232945	0.00138713	0.000671179	0.000687208	1.50291e-05	0	2.26829e-05	0.000774936	0.000755373	5.77051e-05	0.000303719
Citrobacter	0.000155072	0.00458764	0.15589	0.0117214	3.59941e-05	6.00601e-06	5.81894e-06	0	0.000197434	0.029864	0.153707	0.0270349	4.5784e-05	3.77056e-05	0	4.02962e-05
Escherichia	0.00196573	0.00255894	0.00329657	0.00624621	7.74356e-05	6.55574e-05	6.44195e-05	5.68455e-05	0.0113942	0.0373304	0.00123067	0.0038036	0.000127658	4.90511e-05	5.0058e-05	0.00127344
Halomonas	0.0160743	0.0241237	0.012339	0.0170613	0.000151209	0.000549018	0.000119107	3.1391e-05	0.00765209	0.00583839	0.000422312	0.0203935	0.00239622	9.82145e-06	0	2.31857e-05
Species-level
Lactobacillus undefined	0.381346	0.342931	0.382853	0.403031	0.36549	0.519427	0.359973	0.306543	0.36565	0.33505	0.58635	0.381851	0.491005	0.50088	0.470781	0.416415
Lactobacillus reuteri	0.01987	0.00779431	0.105078	0.0274758	0.138662	0.176444	0.0432984	0.0920472	0.0206624	0.0181071	0.135713	0.025267	0.11667	0.113007	0.059915	0.0615975
Lactobacillus salivarus	0.00979798	0.138378	0.0152964	0.0307394	0.000577804	0.0330331	0.180393	0.08082	0.00105273	0.159154	0.0243717	0.1219	0.0773987	0.0160037	0.0864006	0.0985257
saline (S), LAB-probiotic (L), Citrobacter freundii (CF) or Citrobacter spp. (C2)
